# Supplementary material for: Investigation of the Fuzzy Complex between RSV Nucleoprotein and Phosphoprotein to Optimize an Inhibition Assay by Fluorescence Polarization
Source: Int J Mol Sci. 2022 Dec 29;24(1):569. doi: 10.3390/ijms24010569 (PMC9820559; doi:10.3390/ijms24010569)
Supplement: Supplementary file 1 [file ijms-24-00569-s001.zip]

Archive with 1 entries (1 files):
- ijms-2099393-supplementary.pdf
